# Supplementary material for: By-Product Revalorization: Cava Lees Can Improve the Fermentation Process and Change the Volatile Profile of Bread
Source: Foods. 2022 May 7;11(9):1361. doi: 10.3390/foods11091361 (PMC9099486; doi:10.3390/foods11091361)
Supplement: Supplementary file 1 [file foods-11-01361-s001.zip]

Archive with 1 entries (1 files):
- foods-1691812-supplementary.pdf
